# Supplementary material for: Characterization of Arginase Expression in Glioma-Associated Microglia and Macrophages
Source: PLoS One. 2016 Dec 9;11(12):e0165118. doi: 10.1371/journal.pone.0165118 (PMC5147798; doi:10.1371/journal.pone.0165118)
Supplement: S1 Table — Partek analysis of gene expression fold change between Gr1+ and Gr1- groups. Only genes with fold change difference of at least 2 were included. (XLS) [file pone.0165118.s001.xls]

## Sheet: Sheet3
Slfn4	23.4722	schlafen 4
Ly6c1	18.5294	lymphocyte antigen 6 complex, locus C1
Chi3l3	16.3727	chitinase 3-like 3
Ly6c2	13.8538	lymphocyte antigen 6 complex, locus C2
F13a1	11.5743	coagulation factor XIII, A1 subunit
F10	9.92942	coagulation factor X
Klra2	9.70743	killer cell lectin-like receptor, subfamily A, member 2
Vcan	9.2969	versican
Ccl24	8.99592	chemokine (C-C motif) ligand 24
Ms4a4a	8.7973	membrane-spanning 4-domains, subfamily A, member 4A
Gpr141	8.63915	G protein-coupled receptor 141
Fn1	8.52979	fibronectin 1
Tgfbi	8.44871	transforming growth factor, beta induced
Ly6i	8.38703	lymphocyte antigen 6 complex, locus I
Ccr2	8.07169	chemokine (C-C motif) receptor 2
Gda	8.04789	guanine deaminase
Plac8	7.88265	placenta-specific 8
Ccr1	7.80219	chemokine (C-C motif) receptor 1
Slfn1	7.71085	schlafen 1
Mgst1	7.33171	microsomal glutathione S-transferase 1
Tcfec	7.01547	transcription factor EC
Mefv	6.80578	Mediterranean fever
Pstpip2	6.45698	proline-serine-threonine phosphatase-interacting protein 2
Sell	6.44348	selectin, lymphocyte
Emilin2	6.41491	elastin microfibril interfacer 2
Thbs1	6.36796	thrombospondin 1
Emb	6.35878	embigin
Clec4e	6.33274	C-type lectin domain family 4, member e
Tgm2	6.31157	transglutaminase 2, C polypeptide
Msr1	6.28041	macrophage scavenger receptor 1
Ecm1	6.16752	extracellular matrix protein 1
Trps1	6.10047	trichorhinophalangeal syndrome I (human)
Gm5150	6.09911	predicted gene 5150
Tlr8	5.8246	toll-like receptor 8
Arg1	5.72152	arginase, liver
Sestd1	5.69695	SEC14 and spectrin domains 1
Myof	5.6678	myoferlin
Sirpb1a	5.64248	signal-regulatory protein beta 1A
Mlkl	5.58392	mixed lineage kinase domain-like
Flt1	5.50468	FMS-like tyrosine kinase 1
Sirpb1b	5.49264	signal-regulatory protein beta 1B
Slc7a2	5.33412	solute carrier family 7 (cationic amino acid transporter, y+ sys
Sirpb1b	5.21758	signal-regulatory protein beta 1B
I830127L07Rik	5.08896	RIKEN cDNA I830127L07 gene
AI504432	5.00243	expressed sequence AI504432
Tnfaip2	4.88064	tumor necrosis factor, alpha-induced protein 2
Irg1	4.87216	immunoresponsive gene 1
Pla2g7	4.833	phospholipase A2, group VII (platelet-activating factor acetylhy
Ifi203	4.83149	interferon activated gene 203
Hp	4.80708	haptoglobin
Bst1	4.63616	bone marrow stromal cell antigen 1
Sirpb1a	4.63375	signal-regulatory protein beta 1A
Ms4a4c	4.62322	membrane-spanning 4-domains, subfamily A, member 4C
Sepx1	4.61084	selenoprotein X 1
Gm9733	4.54235	predicted gene 9733
E430029J22Rik	4.46896	RIKEN cDNA E430029J22 gene
Lyz2	4.45955	lysozyme 2
Clec4a1	4.45452	C-type lectin domain family 4, member a1
Rara	4.40835	retinoic acid receptor, alpha
Rasgrp1	4.30965	RAS guanyl releasing protein 1
Pde7b	4.19674	phosphodiesterase 7B
Tarm1	4.16755	T cell-interacting, activating receptor on myeloid cells 1
Cnn3	4.16414	calponin 3, acidic
Trps1	4.04576	trichorhinophalangeal syndrome I (human)
Ass1	4.04338	argininosuccinate synthetase 1
Ass1	4.03867	argininosuccinate synthetase 1
Il1rn	3.99975	interleukin 1 receptor antagonist
Clec12a	3.96986	C-type lectin domain family 12, member a
Fam129b	3.94354	family with sequence similarity 129, member B
Ifitm6	3.93303	interferon induced transmembrane protein 6
Cd177	3.9245	CD177 antigen
Mmp8	3.88687	matrix metallopeptidase 8
Gm11428	3.87171	predicted gene 11428
Oas3	3.85724	2'-5' oligoadenylate synthetase 3
Ms4a8a	3.84974	membrane-spanning 4-domains, subfamily A, member 8A
Ms4a14	3.84206	membrane-spanning 4-domains, subfamily A, member 14
Cd93	3.76769	CD93 antigen
Magohb	3.7342	mago-nashi homolog B (Drosophila)
Snord116	3.7162	small nucleolar RNA, C/D box 116 cluster
Atrnl1	3.70617	attractin like 1
Capg	3.70507	capping protein (actin filament), gelsolin-like
Cd97	3.60713	CD97 antigen
Rsad2	3.59557	radical S-adenosyl methionine domain containing 2
Fgr	3.58303	Gardner-Rasheed feline sarcoma viral (Fgr) oncogene homolog
S100a10	3.57973	S100 calcium binding protein A10 (calpactin)
Snord116	3.56757	small nucleolar RNA, C/D box 116 cluster
Ngp	3.56564	neutrophilic granule protein
Fpr3	3.56228	formyl peptide receptor 3
Atp8b4	3.55352	ATPase, class I, type 8B, member 4
Rbms1	3.5498	RNA binding motif, single stranded interacting protein 1
Alpk1	3.54818	alpha-kinase 1
S100a6	3.54307	S100 calcium binding protein A6 (calcyclin)
Sdc4	3.53233	syndecan 4
Cd44	3.51104	CD44 antigen
Sod2	3.48428	superoxide dismutase 2, mitochondrial
Mrc1	3.48044	mannose receptor, C type 1
Timp1	3.46393	tissue inhibitor of metalloproteinase 1
Slfn5	3.46199	schlafen 5
Ms4a6d	3.44738	membrane-spanning 4-domains, subfamily A, member 6D
Snord116	3.44069	small nucleolar RNA, C/D box 116 cluster
Ikbke	3.39577	inhibitor of kappaB kinase epsilon
Anxa2	3.38048	annexin A2
F730021E23Rik	3.37264	RIKEN cDNA F730021E23 gene
Cmpk2	3.37136	cytidine monophosphate (UMP-CMP) kinase 2, mitochondrial
Cfb	3.32419	complement factor B
Cxcl10	3.30741	chemokine (C-X-C motif) ligand 10
Dram1	3.29797	DNA-damage regulated autophagy modulator 1
Plekhg1	3.28552	pleckstrin homology domain containing, family G (with RhoGef
Lass6	3.28511	LAG1 homolog, ceramide synthase 6
Daxx	3.27004	Fas death domain-associated protein
Rbms1	3.26445	RNA binding motif, single stranded interacting protein 1
Clec4d	3.24836	C-type lectin domain family 4, member d
Apoc2	3.2448	apolipoprotein C-II
Cebpb	3.24428	CCAAT/enhancer binding protein (C/EBP), beta
Egr2	3.2276	early growth response 2
Pyhin1	3.22554	pyrin and HIN domain family, member 1
Hpse	3.21995	heparanase
Xdh	3.2057	xanthine dehydrogenase
Emp3	3.15848	epithelial membrane protein 3
Pira1	3.15098	paired-Ig-like receptor A1
Serpina3f	3.15048	serine (or cysteine) peptidase inhibitor, clade A, member
Serpinb8	3.14106	serine (or cysteine) peptidase inhibitor, clade B, member 8 //
Xylt1	3.11551	xylosyltransferase 1
Fosl2	3.11547	fos-like antigen 2
Aim1	3.10519	absent in melanoma 1
Vav3	3.10091	vav 3 oncogene
Ahnak	3.10018	AHNAK nucleoprotein (desmoyokin)
Ms4a7	3.09904	membrane-spanning 4-domains, subfamily A, member 7
Serpinb10-ps	3.09833	serine (or cysteine) peptidase inhibitor, clade B (ovalbum
Samd9l	3.08956	sterile alpha motif domain containing 9-like
Itga5	3.0787	integrin alpha 5 (fibronectin receptor alpha)
Ifi47	3.07407	interferon gamma inducible protein 47
Capn2	3.05595	calpain 2
Pfkp	3.05307	phosphofructokinase, platelet
Siglec1	3.04912	sialic acid binding Ig-like lectin 1, sialoadhesin
Anpep	3.04719	alanyl (membrane) aminopeptidase
Plbd1	3.04249	phospholipase B domain containing 1
Gm5431	3.0274	predicted gene 5431
Socs3	3.02459	suppressor of cytokine signaling 3
Arhgap26	2.99258	Rho GTPase activating protein 26
Batf2	2.9861	basic leucine zipper transcription factor, ATF-like 2
Dck	2.9722	deoxycytidine kinase
Cxcl9	2.96391	chemokine (C-X-C motif) ligand 9
Aoah	2.96347	acyloxyacyl hydrolase
Anxa1	2.95664	annexin A1
Irf7	2.9559	interferon regulatory factor 7
Ms4a6c	2.95181	membrane-spanning 4-domains, subfamily A, member 6C
Fam20c	2.93065	family with sequence similarity 20, member C
Cyp4f18	2.92685	cytochrome P450, family 4, subfamily f, polypeptide 18
Ahr	2.92373	aryl-hydrocarbon receptor
Ifitm2	2.91604	interferon induced transmembrane protein 2
Cnn3	2.91566	calponin 3, acidic
Prdx6	2.90563	peroxiredoxin 6
Dennd1a	2.90436	DENN/MADD domain containing 1A
Pim1	2.89568	proviral integration site 1
Ms4a6b	2.8862	membrane-spanning 4-domains, subfamily A, member 6B
Pira11	2.88266	paired-Ig-like receptor A11
Ifitm2	2.87998	interferon induced transmembrane protein 2
Tnip3	2.87749	TNFAIP3 interacting protein 3
Bcl3	2.87617	B-cell leukemia/lymphoma 3
Isg20	2.87597	interferon-stimulated protein
Ldlr	2.86557	low density lipoprotein receptor
Gsr	2.86086	glutathione reductase
Alpk1	2.83402	alpha-kinase 1
Cxcl11	2.8289	chemokine (C-X-C motif) ligand 11
Olr1	2.82662	oxidized low density lipoprotein (lectin-like) receptor 1
Jarid2	2.82253	jumonji, AT rich interactive domain 2
Arhgef37	2.81841	Rho guanine nucleotide exchange factor (GEF) 37
Ifit1	2.81279	interferon-induced protein with tetratricopeptide repeats 1
S100a4	2.81041	S100 calcium binding protein A4
St3gal1	2.80201	ST3 beta-galactoside alpha-2,3-sialyltransferase 1
Ifi205	2.79491	interferon activated gene 205
C3	2.79026	complement component 3
Kdm6b	2.77751	KDM1 lysine (K)-specific demethylase 6B
Pdcd1lg2	2.76818	programmed cell death 1 ligand 2
Lgals3	2.76282	lectin, galactose binding, soluble 3
Myd88	2.7622	myeloid differentiation primary response gene 88
Cxcr4	2.75622	chemokine (C-X-C motif) receptor 4
Sema4a	2.75301	sema domain, immunoglobulin domain (Ig), transmembrane domain (T
Ccdc109b	2.7479	coiled-coil domain containing 109B
B4galt5	2.73417	UDP-Gal:betaGlcNAc beta 1,4-galactosyltransferase, polypeptide
Socs3	2.73106	suppressor of cytokine signaling 3
Nfil3	2.72814	nuclear factor, interleukin 3, regulated
Cd69	2.71671	CD69 antigen
Gm14005	2.69665	predicted gene 14005
Diap1	2.69303	diaphanous homolog 1 (Drosophila)
Plxnd1	2.69226	plexin D1
Ifit2	2.69036	interferon-induced protein with tetratricopeptide repeats 2
Ldlrad3	2.68671	low density lipoprotein receptor class A domain containing 3 //
Irak3	2.66641	interleukin-1 receptor-associated kinase 3
Nmi	2.66434	N-myc (and STAT) interactor
Rasgrp4	2.66003	RAS guanyl releasing protein 4
Gbp2	2.64653	guanylate binding protein 2
Zfp459	2.6238	zinc finger protein 459
Nt5c3	2.60295	5'-nucleotidase, cytosolic III
Plaur	2.60135	plasminogen activator, urokinase receptor
E030037K03Rik	2.59463	RIKEN cDNA E030037K03 gene
Nlrc4	2.58926	NLR family, CARD domain containing 4
Mpp1	2.581	membrane protein, palmitoylated
Ifitm2	2.56742	interferon induced transmembrane protein 2
Zbp1	2.56205	Z-DNA binding protein 1
Tmem2	2.55934	transmembrane protein 2
Gdf3	2.55689	growth differentiation factor 3
Vim	2.54789	vimentin
Gbp3	2.54097	guanylate binding protein 3
Lilrb3	2.53652	leukocyte immunoglobulin-like receptor, subfamily B (with TM and
Tspo	2.53387	translocator protein
Mmp14	2.53137	matrix metallopeptidase 14 (membrane-inserted)
Cd40	2.52505	CD40 antigen
Dse	2.52071	dermatan sulfate epimerase
Clic4	2.51856	chloride intracellular channel 4 (mitochondrial)
Rgl1	2.51668	ral guanine nucleotide dissociation stimulator,-like 1
Oasl1	2.5083	2'-5' oligoadenylate synthetase-like 1
Prdx5	2.50637	peroxiredoxin 5
Nampt	2.5062	nicotinamide phosphoribosyltransferase
Ier3	2.48835	immediate early response 3
Cybb	2.48682	cytochrome b-245, beta polypeptide
BC006779	2.48459	cDNA sequence BC006779
Cxcl2	2.48425	chemokine (C-X-C motif) ligand 2
Bach1	2.48373	BTB and CNC homology 1
Ccl9	2.48096	chemokine (C-C motif) ligand 9
Gbp5	2.47995	guanylate binding protein 5
Met	2.47775	met proto-oncogene
Tmsb10	2.4777	thymosin, beta 10
Emp1	2.4636	epithelial membrane protein 1
Cycs	2.46285	cytochrome c, somatic
Adssl1	2.43533	adenylosuccinate synthetase like 1
Olfr1396	2.41212	olfactory receptor 1396
Itga4	2.41111	integrin alpha 4
Tmsb10	2.40861	thymosin, beta 10
Aldh1b1	2.40704	aldehyde dehydrogenase 1 family, member B1
Slc2a1	2.40369	solute carrier family 2 (facilitated glucose transporter), membe
Ciita	2.38924	class II transactivator
Hip1	2.38515	huntingtin interacting protein 1
Adam8	2.37749	a disintegrin and metallopeptidase domain 8
Gm6377	2.36653	predicted gene 6377
Casp4	2.36431	caspase 4, apoptosis-related cysteine peptidase
Itpr1	2.36236	inositol 1,4,5-triphosphate receptor 1
Rnf217	2.35161	ring finger protein 217
Egln3	2.35153	EGL nine homolog 3 (C. elegans)
Itgal	2.35006	integrin alpha L
Lgals1	2.3425	lectin, galactose binding, soluble 1
N4bp1	2.33383	NEDD4 binding protein 1
Ifit3	2.33212	interferon-induced protein with tetratricopeptide repeats 3
Runx3	2.32511	runt related transcription factor 3
Vdr	2.31933	vitamin D receptor
Stx11	2.30828	syntaxin 11
Bnip3	2.30555	BCL2/adenovirus E1B interacting protein 3
Alpk1	2.29984	alpha-kinase 1
Samhd1	2.29947	SAM domain and HD domain, 1
Mir27b	2.29706	microRNA 27b
Fam26f	2.29687	family with sequence similarity 26, member F
Fas	2.296	Fas (TNF receptor superfamily member 6)
Kcna3	2.27993	potassium voltage-gated channel, shaker-related subfamily, member
Slfn3	2.27827	schlafen 3
Plcb1	2.27567	phospholipase C, beta 1
Anxa4	2.27516	annexin A4
Fam49a	2.27499	family with sequence similarity 49, member A
Prkx	2.26828	protein kinase, X-linked
Gyk	2.26459	glycerol kinase
Iqgap1	2.25619	IQ motif containing GTPase activating protein 1
Grk5	2.25205	G protein-coupled receptor kinase 5
Gdap10	2.24754	ganglioside-induced differentiation-associated-protein 10
Zyx	2.24211	zyxin // 6 B2.1|6 // 22793 /// ENSMUST00000070635 // Zyx // zyxin /
Slc16a3	2.23648	solute carrier family 16 (monocarboxylic acid transporters),
Alas1	2.23633	aminolevulinic acid synthase 1
Plec	2.23391	plectin
Eps8	2.22995	epidermal growth factor receptor pathway substrate 8
LOC625360	2.22953	2-cell-stage, variable group, member 3-like
Dpep2	2.22816	dipeptidase 2
Sulf2	2.2264	sulfatase 2
Tiam1	2.22381	T-cell lymphoma invasion and metastasis 1
Ncf4	2.22012	neutrophil cytosolic factor 4
Sh3pxd2b	2.20976	SH3 and PX domains 2B
Sash1	2.20916	SAM and SH3 domain containing 1
Apobec1	2.20687	apolipoprotein B mRNA editing enzyme, catalytic polypeptide 1 /
Cd300ld	2.20623	CD300 molecule-like family member d
Cd274	2.20483	CD274 antigen
Sbno2	2.20482	strawberry notch homolog 2 (Drosophila)
Pgk1	2.20442	phosphoglycerate kinase 1
Pgk1	2.20442	phosphoglycerate kinase 1
Mx1	2.2039	myxovirus (influenza virus) resistance 1
Plekho2	2.2035	pleckstrin homology domain containing, family O member 2
Ifitm3	2.20305	interferon induced transmembrane protein 3
Tpi1	2.20305	triosephosphate isomerase 1
Ltb4r1	2.20256	leukotriene B4 receptor 1
Ehd1	2.20105	EH-domain containing 1
BC013712	2.19329	cDNA sequence BC013712
Higd1a	2.18904	HIG1 domain family, member 1A
Pstpip2	2.18563	proline-serine-threonine phosphatase-interacting prote
Sh3bgrl	2.18497	SH3-binding domain glutamic acid-rich protein like
Hif1a	2.18344	hypoxia inducible factor 1, alpha subunit
Crip1	2.18015	cysteine-rich protein 1 (intestinal)
Slamf8	2.17688	SLAM family member 8
Ptpn12	2.17359	protein tyrosine phosphatase, non-receptor type 12
Lyz1	2.17136	lysozyme 1
Flna	2.17016	filamin, alpha
Plin2	2.16936	perilipin 2
Mdfic	2.16835	MyoD family inhibitor domain containing
Tmem106a	2.16303	transmembrane protein 106A
Chi3l4	2.16102	chitinase 3-like 4
Pgk1	2.15861	phosphoglycerate kinase 1
Stom	2.14386	stomatin
Sectm1a	2.14108	secreted and transmembrane 1A
Mapkapk3	2.13569	mitogen-activated protein kinase-activated protein kinase 3 //
Neurl3	2.13549	neuralized homolog 3 homolog (Drosophila)
Il1b	2.13394	interleukin 1 beta
E430024C06Rik	2.13363	RIKEN cDNA E430024C06 gene
E430024C06Rik	2.13363	RIKEN cDNA E430024C06 gene
Abtb2	2.1314	ankyrin repeat and BTB (POZ) domain containing 2
Aldh2	2.13026	aldehyde dehydrogenase 2, mitochondrial
Insig1	2.12946	insulin induced gene 1
Oasl2	2.12697	2'-5' oligoadenylate synthetase-like 2
Thbd	2.12029	thrombomodulin
Pdlim1	2.12024	PDZ and LIM domain 1 (elfin)
Pid1	2.11776	phosphotyrosine interaction domain containing 1
Ogfr	2.11647	opioid growth factor receptor
Setdb2	2.11591	SET domain, bifurcated 2
Psmb10	2.11578	proteasome (prosome, macropain) subunit, beta type 10
Iqgap2	2.11019	IQ motif containing GTPase activating protein 2
Il15	2.10941	interleukin 15
Cycs	2.10821	cytochrome c, somatic
AI607873	2.10701	expressed sequence AI607873
Smpdl3a	2.10672	sphingomyelin phosphodiesterase, acid-like 3A
Ctdsp1	2.10649	CTD (carboxy-terminal domain, RNA polymerase II, polypeptide A)
Tubb6	2.10417	tubulin, beta 6
Prnp	2.10331	prion protein
Rhou	2.10096	ras homolog gene family, member U
Glrx	2.1007	glutaredoxin
Ddhd1	2.09715	DDHD domain containing 1
Ralgds	2.09522	ral guanine nucleotide dissociation stimulator
Litaf	2.09456	LPS-induced TN factor
Ifih1	2.09029	interferon induced with helicase C domain 1
Slfn2	2.08971	schlafen 2
Ezr	2.08942	ezrin
Fap	2.08819	fibroblast activation protein
Slfn9	2.08687	schlafen 9
Cd300lf	2.08363	CD300 antigen like family member F
Shfm1	2.0831	split hand/foot malformation (ectrodactyly) type 1
Irf1	2.08175	interferon regulatory factor 1
Hk3	2.07907	hexokinase 3
Ero1l	2.07873	ERO1-like (S. cerevisiae)
Tpd52	2.07857	tumor protein D52
St3gal4	2.077	ST3 beta-galactoside alpha-2,3-sialyltransferase 4
Ifi204	2.06996	interferon activated gene 204
Ahcyl2	2.06957	S-adenosylhomocysteine hydrolase-like 2
Ninj1	2.06475	ninjurin 1
Nab1	2.06221	Ngfi-A binding protein 1
Napsa	2.06214	napsin A aspartic peptidase
Chmp4b	2.05951	chromatin modifying protein 4B
Gm12250	2.05879	predicted gene 12250
Rab20	2.0559	RAB20, member RAS oncogene family
Clec4a3	2.05335	C-type lectin domain family 4, member a3
Sap30	2.04623	sin3 associated polypeptide
Ms4a4d	2.04398	membrane-spanning 4-domains, subfamily A, member 4D
Gm10565	2.0415	predicted gene 10565
Prkcd	2.04061	protein kinase C, delta
Clec4n	2.0403	C-type lectin domain family 4, member n
Olfr1373	2.03963	olfactory receptor 1373
Rap2c	2.03866	RAP2C, member of RAS oncogene family
Cfp	2.03123	complement factor properdin
Slamf7	2.02927	SLAM family member 7
Usp18	2.02235	ubiquitin specific peptidase 18
Slco3a1	2.0192	solute carrier organic anion transporter family, member 3a1
Apaf1	2.01812	apoptotic peptidase activating factor 1
Tiparp	2.0158	TCDD-inducible poly(ADP-ribose) polymerase
Pstpip1	2.01097	proline-serine-threonine phosphatase-interacting protein 1
Pnp	2.00875	purine-nucleoside phosphorylase
Gm13931	2.00644	predicted gene 13931
Cdh1	2.00625	cadherin 1
Hnrnph2	2.00093	heterogeneous nuclear ribonucleoprotein H2
Prim1	-2.001	DNA primase, p49 subunit
Pgcp	-2.00161	plasma glutamate carboxypeptidase
Zfp873	-2.00234	zinc finger protein 873
Camk1	-2.00264	calcium/calmodulin-dependent protein kinase I
Otud1	-2.00325	OTU domain containing 1
Gm10848	-2.00429	predicted gene 10848
Jam2	-2.00458	junction adhesion molecule 2
Acss1	-2.00589	acyl-CoA synthetase short-chain family member 1
Rnf128	-2.00591	ring finger protein 128
Ppp3cc	-2.00611	protein phosphatase 3, catalytic subunit, gamma isoform
Alg8	-2.00648	asparagine-linked glycosylation 8 homolog (yeast, alpha-1,3-glucos
Tnfsf13b	-2.00867	tumor necrosis factor (ligand) superfamily, member 13b
Galnt12	-2.00913	UDP-N-acetyl-alpha-D-galactosamine:polypeptide N-acetylgalactos
Tdrkh	-2.00938	tudor and KH domain containing protein
Foxm1	-2.01005	forkhead box M1
Anxa3	-2.01069	annexin A3
D130040H23Rik	-2.01093	RIKEN cDNA D130040H23 gene
Vkorc1	-2.01119	vitamin K epoxide reductase complex, subunit 1
Cpd	-2.01122	carboxypeptidase D
Akr1b10	-2.01289	aldo-keto reductase family 1, member B10 (aldose reductase)
Ccni	-2.01374	cyclin I
Casc5	-2.01404	cancer susceptibility candidate 5
Prune2	-2.015	prune homolog 2 (Drosophila)
Dock9	-2.01594	dedicator of cytokinesis 9
Rcsd1	-2.01959	RCSD domain containing 1
Rnf13	-2.02015	ring finger protein 13
Gbgt1	-2.0232	globoside alpha-1,3-N-acetylgalactosaminyltransferase 1
Cd22	-2.0234	CD22 antigen
Zmpste24	-2.02345	zinc metallopeptidase, STE24 homolog (S. cerevisiae)
Kcnma1	-2.02402	potassium large conductance calcium-activated channel, subfamily
C330019L16Rik	-2.02416	RIKEN cDNA C330019L16 gene
Gfm2	-2.02629	G elongation factor, mitochondrial 2
Fam48a	-2.03101	family with sequence similarity 48, member A
C4a	-2.03262	complement component 4A (Rodgers blood group)
Pcgf6	-2.03471	polycomb group ring finger 6
Gm5458	-2.03551	predicted gene 5458
Pitpnc1	-2.03684	phosphatidylinositol transfer protein, cytoplasmic 1
Suclg2	-2.03959	succinate-Coenzyme A ligase, GDP-forming, beta subunit
Wdr67	-2.04105	WD repeat domain 67
Scai	-2.04201	suppressor of cancer cell invasion
Klrc2	-2.04285	killer cell lectin-like receptor subfamily C, member 2
Ly75	-2.04286	lymphocyte antigen 75
Nrp1	-2.04542	neuropilin 1
Nfia	-2.04585	nuclear factor I/A
Nup210	-2.04677	nucleoporin 210
F11r	-2.04765	F11 receptor
Rnf144b	-2.04792	ring finger protein 144B
Nuf2	-2.04812	NUF2, NDC80 kinetochore complex component, homolog (S. cerevisiae)
Dnajb4	-2.04821	DnaJ (Hsp40) homolog, subfamily B, member 4
Itpr2	-2.0486	inositol 1,4,5-triphosphate receptor 2
Il1rl2	-2.05085	interleukin 1 receptor-like 2
LOC100504914	-2.05509	transmembrane protein PVRIG-like
Hist1h3a	-2.05854	histone cluster 1, H3a
St6gal1	-2.05861	beta galactoside alpha 2,6 sialyltransferase 1
Hist1h3i	-2.06119	histone cluster 1, H3i
Nek7	-2.0648	NIMA (never in mitosis gene a)-related expressed kinase 7
B3galnt1	-2.06488	UDP-GalNAc:betaGlcNAc beta 1,3-galactosaminyltransferase, poly
Ets1	-2.06579	E26 avian leukemia oncogene 1, 5' domain
Hist1h3g	-2.06778	histone cluster 1, H3g
Ccl22	-2.06818	chemokine (C-C motif) ligand 22
Hist1h3h	-2.06912	histone cluster 1, H3h
Dfna5	-2.07011	deafness, autosomal dominant 5 (human)
Pmepa1	-2.07148	prostate transmembrane protein, androgen induced 1
Atp8a1	-2.07225	ATPase, aminophospholipid transporter (APLT), class I, type 8
D730040F13Rik	-2.07326	RIKEN cDNA D730040F13 gene
Bank1	-2.07352	B-cell scaffold protein with ankyrin repeats 1
Lpcat1	-2.07703	lysophosphatidylcholine acyltransferase 1
Zdhhc14	-2.07706	zinc finger, DHHC domain containing 14
D18Ertd653e	-2.07793	DNA segment, Chr 18, ERATO Doi 653, expressed
Hist1h3e	-2.07962	histone cluster 1, H3e
Ccnb1	-2.08025	cyclin B1
Tpp1	-2.0834	tripeptidyl peptidase I
Gm10336	-2.08474	predicted gene 10336
Gtf2i	-2.0863	general transcription factor II I
Myo9a	-2.08635	myosin IXa
Camsap1	-2.08697	calmodulin regulated spectrin-associated protein 1
Gm3696	-2.08723	predicted gene 3696
Mir202	-2.08749	microRNA 202
Gm11277	-2.08801	predicted gene 11277
Gm11277	-2.08801	predicted gene 11277
Tbc1d4	-2.08819	TBC1 domain family, member 4
Rptor	-2.08989	regulatory associated protein of MTOR, complex 1
Klra3	-2.09237	killer cell lectin-like receptor, subfamily A, member 3
Tmem123	-2.09262	transmembrane protein 123
St5	-2.09288	suppression of tumorigenicity 5
Cadm1	-2.09622	cell adhesion molecule 1
Hist1h3c	-2.09761	histone cluster 1, H3c
Hvcn1	-2.09936	hydrogen voltage-gated channel 1
Hist2h3c1	-2.09986	histone cluster 2, H3c1
Plxna4	-2.10286	plexin A4
Osbpl11	-2.10338	oxysterol binding protein-like 11
Zfp280d	-2.10592	zinc finger protein 280D
Fam185a	-2.10602	family with sequence similarity 185, member A
Myo9a	-2.10633	myosin IXa
Mr1	-2.1066	major histocompatibility complex, class I-related
Hist1h2bj	-2.10896	histone cluster 1, H2bj
Arhgap39	-2.11844	Rho GTPase activating protein 39
Lipo1	-2.1185	lipase, member O1
Klra9	-2.11947	killer cell lectin-like receptor subfamily A, member 9
Mcm6	-2.12223	minichromosome maintenance deficient 6 (MIS5 homolog, S. pombe) (S
Plcb2	-2.12887	phospholipase C, beta 2
Anln	-2.13067	anillin, actin binding protein
Heatr5a	-2.132	HEAT repeat containing 5A
Mpi	-2.13237	mannose phosphate isomerase
Wdr12	-2.13316	WD repeat domain 12
Hist2h3b	-2.13447	histone cluster 2, H3b
Plekha5	-2.13606	pleckstrin homology domain containing, family A member 5
Fam40b	-2.13732	family with sequence similarity 40, member B
Hist1h2bf	-2.13972	histone cluster 1, H2bf
Map2k6	-2.13972	mitogen-activated protein kinase kinase 6
Myo9a	-2.13979	myosin IXa
Olfr110	-2.14171	olfactory receptor 110
Hist1h2bl	-2.14237	histone cluster 1, H2bl
Lilra5	-2.14273	leukocyte immunoglobulin-like receptor, subfamily A (with TM
Cacnb3	-2.14377	calcium channel, voltage-dependent, beta 3 subunit
Tmem63a	-2.14427	transmembrane protein 63a
Casd1	-2.14789	CAS1 domain containing 1
Lphn2	-2.15241	latrophilin 2
Fam102b	-2.15332	family with sequence similarity 102, member B
Zfp105	-2.15503	zinc finger protein 105
Myo18b	-2.15742	myosin XVIIIb
Gm3002	-2.15747	alpha-takusan pseudogene
Cables1	-2.16202	CDK5 and Abl enzyme substrate 1
Rogdi	-2.16572	rogdi homolog (Drosophila)
Zbtb20	-2.16651	zinc finger and BTB domain containing 20
Ssh2	-2.16703	slingshot homolog 2 (Drosophila)
Lap3	-2.17019	leucine aminopeptidase 3
Hist1h3d	-2.17258	histone cluster 1, H3d
ENSMUSG00000068790	-2.17466	predicted gene, ENSMUSG00000068790
Sccpdh	-2.17867	saccharopine dehydrogenase (putative)
Akr1e1	-2.17922	aldo-keto reductase family 1, member E1
Maged1	-2.1799	melanoma antigen, family D, 1
Tmem135	-2.1817	transmembrane protein 135
Satb1	-2.1818	special AT-rich sequence binding protein 1
Hist1h2bk	-2.18194	histone cluster 1, H2bk
Lonrf3	-2.18224	LON peptidase N-terminal domain and ring finger 3
Ppap2a	-2.18465	phosphatidic acid phosphatase type 2A
Kctd12	-2.18813	potassium channel tetramerisation domain containing 12
Atad2	-2.1902	ATPase family, AAA domain containing 2
Man2b2	-2.19175	mannosidase 2, alpha B2
Hyal5	-2.19255	hyaluronoglucosaminidase 5
Akap8l	-2.19647	A kinase (PRKA) anchor protein 8-like
Hist1h3b	-2.19664	histone cluster 1, H3b
Arap3	-2.19835	ArfGAP with RhoGAP domain, ankyrin repeat and PH domain 3
Zfp715	-2.19852	zinc finger protein 715
Gm10134	-2.20034	predicted gene 10134
Plxdc1	-2.20041	plexin domain containing 1
Slc1a3	-2.20271	solute carrier family 1 (glial high affinity glutamate transport
Stmn1	-2.21066	stathmin 1
Klri1	-2.21093	killer cell lectin-like receptor family I member 1
Prkca	-2.21401	protein kinase C, alpha
Pvt1	-2.21479	plasmacytoma variant translocation 1
LOC269472	-2.2168	hypothetical LOC269472
Gna12	-2.21745	guanine nucleotide binding protein, alpha 12
Card6	-2.21746	caspase recruitment domain family, member 6
Flt3	-2.21986	FMS-like tyrosine kinase 3
Stmn1	-2.21998	stathmin 1
Hist1h1b	-2.22037	histone cluster 1, H1b
Il4	-2.22062	interleukin 4
Zfp532	-2.22193	zinc finger protein 532
Ccl4	-2.22548	chemokine (C-C motif) ligand 4
Hps3	-2.2261	Hermansky-Pudlak syndrome 3 homolog (human)
Csmd3	-2.22791	CUB and Sushi multiple domains 3
Mgat4a	-2.22902	mannoside acetylglucosaminyltransferase 4, isoenzyme A
D15Ertd621e	-2.23004	DNA segment, Chr 15, ERATO Doi 621, expressed
Igk-V1	-2.2419	immunoglobulin kappa chain variable 1 (V1)
Tcn2	-2.24342	transcobalamin 2
Suclg2	-2.2453	succinate-Coenzyme A ligase, GDP-forming, beta subunit
Ttc3	-2.24723	tetratricopeptide repeat domain 3
Racgap1	-2.2477	Rac GTPase-activating protein 1
Gm3002	-2.24951	alpha-takusan pseudogene
Cybasc3	-2.25062	cytochrome b, ascorbate dependent 3
Id2	-2.25282	inhibitor of DNA binding 2
Gm1973	-2.25439	predicted gene 1973
Sfxn4	-2.25782	sideroflexin 4
Mreg	-2.26249	melanoregulin
Gm10786	-2.26989	predicted gene 10786
Mboat1	-2.27011	membrane bound O-acyltransferase domain containing 1
Dtx4	-2.28007	deltex 4 homolog (Drosophila)
Layn	-2.2821	layilin
Zfp40	-2.28297	zinc finger protein 40
Gm5458	-2.28366	predicted gene 5458
Entpd1	-2.28517	ectonucleoside triphosphate diphosphohydrolase 1
Gabbr1	-2.28875	gamma-aminobutyric acid (GABA) B receptor, 1
Trf	-2.28929	transferrin
Kdelc2	-2.29226	KDEL (Lys-Asp-Glu-Leu) containing 2
Ldhb	-2.29423	lactate dehydrogenase B
Rny1	-2.29452	RNA, Y1 small cytoplasmic, Ro-associated
Epb4.1l2	-2.29549	erythrocyte protein band 4.1-like 2
Zfp125	-2.29826	zinc finger protein 125
Mgl2	-2.30006	macrophage galactose N-acetyl-galactosamine specific lectin 2
Hltf	-2.30108	helicase-like transcription factor
Tpx2	-2.30563	TPX2, microtubule-associated protein homolog (Xenopus laevis) /
Cd33	-2.31081	CD33 antigen
B3galt5	-2.312	UDP-Gal:betaGlcNAc beta 1,3-galactosyltransferase, polypeptide
Slc46a3	-2.31201	solute carrier family 46, member 3
Rtn1	-2.31306	reticulon 1
Gm3002	-2.31444	alpha-takusan pseudogene
Ptprm	-2.3145	protein tyrosine phosphatase, receptor type, M
Asph	-2.31829	aspartate-beta-hydroxylase
Srgap2	-2.31948	SLIT-ROBO Rho GTPase activating protein 2
Myo9a	-2.32587	myosin IXa
Sall3	-2.3269	sal-like 3 (Drosophila)
H2-Ob	-2.32732	histocompatibility 2, O region beta locus
Myo9a	-2.32843	myosin IXa
Eri2	-2.33338	exoribonuclease 2
Hells	-2.33348	helicase, lymphoid specific
Naglu	-2.33495	alpha-N-acetylglucosaminidase (Sanfilippo disease IIIB)
Gm3002	-2.34031	alpha-takusan pseudogene
Kif20b	-2.36266	kinesin family member 20B
Tns1	-2.3628	tensin 1
Fat3	-2.37058	FAT tumor suppressor homolog 3 (Drosophila)
Gimap3	-2.37183	GTPase, IMAP family member 3
Myo9a	-2.37532	myosin IXa
Hist1h1d	-2.37563	histone cluster 1, H1d
Wnk1	-2.38041	WNK lysine deficient protein kinase 1
Hist1h2ab	-2.38469	histone cluster 1, H2ab
Msh2	-2.38489	mutS homolog 2 (E. coli)
Gm3002	-2.38677	alpha-takusan pseudogene
Hist1h1c	-2.38786	histone cluster 1, H1c
Gimap6	-2.39239	GTPase, IMAP family member 6
Gm11545	-2.40064	predicted gene 11545
Epha2	-2.40297	Eph receptor A2
Ttc28	-2.40481	tetratricopeptide repeat domain 28
Sult1a1	-2.40682	sulfotransferase family 1A, phenol-preferring, member 1
Fads1	-2.40789	fatty acid desaturase 1
Slc46a1	-2.41011	solute carrier family 46, member 1
Fgd2	-2.4153	FYVE, RhoGEF and PH domain containing 2
Plcg1	-2.41555	phospholipase C, gamma 1
Tmem144	-2.42203	transmembrane protein 144
Slc24a3	-2.42454	solute carrier family 24 (sodium/potassium/calcium exchanger),
Tgfbr1	-2.42957	transforming growth factor, beta receptor I
Gm10406	-2.44177	predicted gene 10406
Tmc7	-2.44391	transmembrane channel-like gene family 7
Tlr7	-2.44401	toll-like receptor 7
Gm3696	-2.4455	predicted gene 3696
Ckb	-2.44956	creatine kinase, brain
Slc39a8	-2.45581	solute carrier family 39 (metal ion transporter), member 8 /
Csmd3	-2.4621	CUB and Sushi multiple domains 3
Pik3r1	-2.47384	phosphatidylinositol 3-kinase, regulatory subunit, polypeptid
Zc3h12c	-2.47409	zinc finger CCCH type containing 12C
Gm3002	-2.47749	alpha-takusan pseudogene
Numb	-2.47847	numb gene homolog (Drosophila)
Chn2	-2.47971	chimerin (chimaerin) 2
Zc3h12c	-2.48095	zinc finger CCCH type containing 12C
C1qb	-2.48526	complement component 1, q subcomponent, beta polypeptide
Epb4.1l3	-2.48842	erythrocyte protein band 4.1-like 3
Capns2	-2.49101	calpain, small subunit 2
Sbf2	-2.50123	SET binding factor 2
Rcbtb2	-2.50854	regulator of chromosome condensation (RCC1) and BTB (POZ) dom
Klhl6	-2.51096	kelch-like 6 (Drosophila)
Itgb5	-2.51263	integrin beta 5
Slc16a6	-2.51655	solute carrier family 16 (monocarboxylic acid transporters),
Kif21b	-2.52491	kinesin family member 21B
Adhfe1	-2.5295	alcohol dehydrogenase, iron containing, 1
Mki67	-2.53302	antigen identified by monoclonal antibody Ki 67
Gm14430	-2.53807	predicted gene 14430
Lhfpl2	-2.54337	lipoma HMGIC fusion partner-like 2
Gm14430	-2.54483	predicted gene 14430
Gm14430	-2.54483	predicted gene 14430
Snord14c	-2.54819	small nucleolar RNA, C/D box 14C
Rgs10	-2.55001	regulator of G-protein signalling 10
BC026782	-2.55107	cDNA sequence BC026782
Dennd4a	-2.55416	DENN/MADD domain containing 4A
Kntc1	-2.56115	kinetochore associated 1
Gm3002	-2.56173	alpha-takusan pseudogene
Eya4	-2.57161	eyes absent 4 homolog (Drosophila)
Eef2k	-2.58036	eukaryotic elongation factor-2 kinase
Ccr7	-2.58043	chemokine (C-C motif) receptor 7
Ecscr	-2.58061	endothelial cell-specific chemotaxis regulator
Cd180	-2.58363	CD180 antigen
Kit	-2.58458	kit oncogene
Rasal3	-2.58919	RAS protein activator like 3
Dennd4a	-2.58955	DENN/MADD domain containing 4A
Rrm1	-2.59206	ribonucleotide reductase M1
Klrc1	-2.59289	killer cell lectin-like receptor subfamily C, member 1
Snord14c	-2.5953	small nucleolar RNA, C/D box 14C
Dennd4a	-2.59566	DENN/MADD domain containing 4A
Dyrk4	-2.59697	dual-specificity tyrosine-(Y)-phosphorylation regulated kinase 4
Cst3	-2.60196	cystatin C
Zfp558	-2.61371	zinc finger protein 558
Sipa1l2	-2.61843	signal-induced proliferation-associated 1 like 2
Flnb	-2.61915	filamin, beta
Kcnj2	-2.62297	potassium inwardly-rectifying channel, subfamily J, member 2
Itgae	-2.6333	integrin alpha E, epithelial-associated
Myo18b	-2.63702	myosin XVIIIb
Apbb2	-2.63741	amyloid beta (A4) precursor protein-binding, family B, member 2 /
Gm3002	-2.64519	alpha-takusan pseudogene
Serpinb6b	-2.64531	serine (or cysteine) peptidase inhibitor, clade B, member 6b
Abcg2	-2.64537	ATP-binding cassette, sub-family G (WHITE), member 2
Sema4c	-2.64662	sema domain, immunoglobulin domain (Ig), transmembrane domain
Adamts1	-2.6471	a disintegrin-like and metallopeptidase (reprolysin type) with
Gm10406	-2.65185	predicted gene 10406
Actn1	-2.6533	actinin, alpha 1
Fkbp7	-2.65494	FK506 binding protein 7
Ccna2	-2.65735	cyclin A2
Klra9	-2.66377	killer cell lectin-like receptor subfamily A, member 9 /
Tspan3	-2.66427	tetraspanin 3
Ssh2	-2.66993	slingshot homolog 2 (Drosophila)
Ltc4s	-2.67048	leukotriene C4 synthase
Kif11	-2.67224	kinesin family member 11
Fignl1	-2.67788	fidgetin-like 1
Man1c1	-2.68211	mannosidase, alpha, class 1C, member 1
Cd37	-2.68451	CD37 antigen
Samsn1	-2.69047	SAM domain, SH3 domain and nuclear localization signals, 1
Zcwpw1	-2.69965	zinc finger, CW type with PWWP domain 1
Tns1	-2.7051	tensin 1
Ttc28	-2.70549	tetratricopeptide repeat domain 28
Tgfbr2	-2.71297	transforming growth factor, beta receptor II
Rgmb	-2.71569	RGM domain family, member B
Gpr165	-2.72029	G protein-coupled receptor 165
Dennd4a	-2.72391	DENN/MADD domain containing 4A
Selplg	-2.72414	selectin, platelet (p-selectin) ligand
Il7r	-2.73225	interleukin 7 receptor
Fert2	-2.73324	fer (fms/fps related) protein kinase, testis specific 2
Abca1	-2.74752	ATP-binding cassette, sub-family A (ABC1), member 1
Tmem100	-2.7541	transmembrane protein 100
Ust	-2.75966	uronyl-2-sulfotransferase
Fam125b	-2.76469	family with sequence similarity 125, member B
Adora3	-2.76884	adenosine A3 receptor
Smc2	-2.76943	structural maintenance of chromosomes 2
Apol7c	-2.7776	apolipoprotein L 7c
Kitl	-2.78947	kit ligand
Fat3	-2.7964	FAT tumor suppressor homolog 3 (Drosophila)
Gm14092	-2.79954	predicted gene 14092
Fam135a	-2.80133	family with sequence similarity 135, member A
Lphn2	-2.80212	latrophilin 2
Fchsd2	-2.8048	FCH and double SH3 domains 2
C1qa	-2.81201	complement component 1, q subcomponent, alpha polypeptide
AY512938	-2.81282	cDNA sequence AY512938
Gm3002	-2.81288	alpha-takusan pseudogene
Cp	-2.82007	ceruloplasmin
Prpsap2	-2.82598	phosphoribosyl pyrophosphate synthetase-associated protein 2 //
Zfhx3	-2.83241	zinc finger homeobox 3
Pag1	-2.83528	phosphoprotein associated with glycosphingolipid microdomains 1
Yes1	-2.84488	Yamaguchi sarcoma viral (v-yes) oncogene homolog 1
Fat3	-2.84873	FAT tumor suppressor homolog 3 (Drosophila)
Pld1	-2.86275	phospholipase D1
Bco2	-2.86559	beta-carotene oxygenase 2
Nkg7	-2.87918	natural killer cell group 7 sequence
Rras2	-2.89108	related RAS viral (r-ras) oncogene homolog 2
Nova1	-2.89899	neuro-oncological ventral antigen 1
Hps4	-2.90666	Hermansky-Pudlak syndrome 4 homolog (human)
Mad2l1	-2.92975	MAD2 mitotic arrest deficient-like 1 (yeast)
Csmd3	-2.93473	CUB and Sushi multiple domains 3
Gm3002	-2.93653	alpha-takusan pseudogene
Pdgfb	-2.94517	platelet derived growth factor, B polypeptide
Asb2	-2.94884	ankyrin repeat and SOCS box-containing 2
Myo18b	-2.9514	myosin XVIIIb
Sh3pxd2a	-2.97861	SH3 and PX domains 2A
Cxcl13	-2.9826	chemokine (C-X-C motif) ligand 13
Tlr3	-2.98893	toll-like receptor 3
Klf12	-2.9947	Kruppel-like factor 12
Klri2	-3.00672	killer cell lectin-like receptor family I member 2
Etv1	-3.01484	ets variant gene 1
Inpp4b	-3.01544	inositol polyphosphate-4-phosphatase, type II
Tbc1d19	-3.0173	TBC1 domain family, member 19
Fat3	-3.02984	FAT tumor suppressor homolog 3 (Drosophila)
Fat3	-3.03461	FAT tumor suppressor homolog 3 (Drosophila)
Kcnk6	-3.04139	potassium inwardly-rectifying channel, subfamily K, member 6 /
Il2rb	-3.04232	interleukin 2 receptor, beta chain
Gcnt1	-3.04358	glucosaminyl (N-acetyl) transferase 1, core 2
Hist1h2bc	-3.05892	histone cluster 1, H2bc
Kcnd1	-3.06252	potassium voltage-gated channel, Shal-related family, member 1 //
Scamp5	-3.06577	secretory carrier membrane protein 5
H2-Oa	-3.08348	histocompatibility 2, O region alpha locus
Phf15	-3.08374	PHD finger protein 15
Adrb2	-3.09091	adrenergic receptor, beta 2
Fat3	-3.10829	FAT tumor suppressor homolog 3 (Drosophila)
Lifr	-3.11148	leukemia inhibitory factor receptor
Ctla2a	-3.11497	cytotoxic T lymphocyte-associated protein 2 alpha
Bub1	-3.11616	budding uninhibited by benzimidazoles 1 homolog (S. cerevisiae)
Naalad2	-3.11737	N-acetylated alpha-linked acidic dipeptidase 2
B4galt4	-3.12663	UDP-Gal:betaGlcNAc beta 1,4-galactosyltransferase, polypeptide
Ulk2	-3.12986	Unc-51 like kinase 2 (C. elegans)
Glul	-3.13025	glutamate-ammonia ligase (glutamine synthetase)
Rtn4rl1	-3.13169	reticulon 4 receptor-like 1
Dennd4a	-3.1336	DENN/MADD domain containing 4A
Gm3002	-3.16054	alpha-takusan pseudogene
Sepp1	-3.18921	selenoprotein P, plasma, 1
Ctsl	-3.19829	cathepsin L
Prr11	-3.21993	proline rich 11
Ivns1abp	-3.22277	influenza virus NS1A binding protein
Ldhb	-3.22596	lactate dehydrogenase B
Dennd4a	-3.23156	DENN/MADD domain containing 4A
Gimap4	-3.23252	GTPase, IMAP family member 4
Tubgcp5	-3.26094	tubulin, gamma complex associated protein 5
Upk1b	-3.26407	uroplakin 1B
P2ry10	-3.26941	purinergic receptor P2Y, G-protein coupled 10
Ddx43	-3.27783	DEAD (Asp-Glu-Ala-Asp) box polypeptide 43
Syngr1	-3.28848	synaptogyrin 1
Dennd4a	-3.28955	DENN/MADD domain containing 4A
Pros1	-3.30395	protein S (alpha)
Nr4a3	-3.31585	nuclear receptor subfamily 4, group A, member 3
C330027C09Rik	-3.3246	RIKEN cDNA C330027C09 gene
Hpgd	-3.33586	hydroxyprostaglandin dehydrogenase 15 (NAD)
Ctsf	-3.34325	cathepsin F
Lpcat2	-3.34893	lysophosphatidylcholine acyltransferase 2
Zbtb10	-3.35148	zinc finger and BTB domain containing 10
Rnase4	-3.35553	ribonuclease, RNase A family 4
Egr1	-3.35564	early growth response 1
Serpinb9	-3.36179	serine (or cysteine) peptidase inhibitor, clade B, member 9 //
Cd63	-3.36261	CD63 antigen
Abhd12	-3.37737	abhydrolase domain containing 12
Gtf2h2	-3.38147	general transcription factor II H, polypeptide 2
C1qc	-3.39427	complement component 1, q subcomponent, C chain
Glul	-3.42642	glutamate-ammonia ligase (glutamine synthetase)
Gas6	-3.45216	growth arrest specific 6
Dennd4a	-3.45621	DENN/MADD domain containing 4A
Large	-3.45767	like-glycosyltransferase
Dennd4a	-3.49904	DENN/MADD domain containing 4A
Fat3	-3.50378	FAT tumor suppressor homolog 3 (Drosophila)
Fat3	-3.50587	FAT tumor suppressor homolog 3 (Drosophila)
Cd72	-3.51321	CD72 antigen
Lphn2	-3.51606	latrophilin 2
Npnt	-3.52829	nephronectin
Hist1h3d	-3.54111	histone cluster 1, H3d
Liph	-3.54462	lipase, member H
Cst7	-3.54499	cystatin F (leukocystatin)
Lphn2	-3.55579	latrophilin 2
Ctsd	-3.5571	cathepsin D
Mylip	-3.56705	myosin regulatory light chain interacting protein
Rhob	-3.59734	ras homolog gene family, member B
Npl	-3.64033	N-acetylneuraminate pyruvate lyase
Sort1	-3.65213	sortilin 1
Spire1	-3.69233	spire homolog 1 (Drosophila)
Ncr1	-3.72562	natural cytotoxicity triggering receptor 1
Ophn1	-3.72981	oligophrenin 1
Fat3	-3.73405	FAT tumor suppressor homolog 3 (Drosophila)
Ppp1r9a	-3.73441	protein phosphatase 1, regulatory (inhibitor) subunit 9A
Mertk	-3.7803	c-mer proto-oncogene tyrosine kinase
Top2a	-3.78625	topoisomerase (DNA) II alpha
Rgs1	-3.80087	regulator of G-protein signaling 1
Klrd1	-3.81021	killer cell lectin-like receptor, subfamily D, member 1
Prps1l1	-3.82935	phosphoribosyl pyrophosphate synthetase 1-like 1
Slc2a5	-3.83153	solute carrier family 2 (facilitated glucose transporter), membe
St3gal5	-3.88544	ST3 beta-galactoside alpha-2,3-sialyltransferase 5
P2ry13	-3.90805	purinergic receptor P2Y, G-protein coupled 13
Gpr155	-4.06425	G protein-coupled receptor 155
Abca9	-4.07983	ATP-binding cassette, sub-family A (ABC1), member 9
Klra9	-4.08473	killer cell lectin-like receptor subfamily A, member 9
Ccl12	-4.11551	chemokine (C-C motif) ligand 12
Pmp22	-4.17458	peripheral myelin protein 22
Dpy19l4	-4.18698	dpy-19-like 4 (C. elegans)
Cd36	-4.26543	CD36 antigen
Cfh	-4.28267	complement component factor h
Csmd3	-4.34155	CUB and Sushi multiple domains 3
Mef2c	-4.35345	myocyte enhancer factor 2C
Gm10790	-4.40194	predicted gene 10790
Tfpi	-4.45801	tissue factor pathway inhibitor
Slc9a9	-4.49771	solute carrier family 9 (sodium/hydrogen exchanger), member 9 //
Stat4	-4.54345	signal transducer and activator of transcription 4
Tspan7	-4.5438	tetraspanin 7
Itga6	-4.5684	integrin alpha 6
Ptgs1	-4.5841	prostaglandin-endoperoxide synthase 1
Ccl3	-4.62038	chemokine (C-C motif) ligand 3
Cx3cr1	-4.62098	chemokine (C-X3-C) receptor 1
Sgce	-4.70717	sarcoglycan, epsilon
Ddx26b	-4.79101	DEAD/H (Asp-Glu-Ala-Asp/His) box polypeptide 26B
Hexb	-4.87871	hexosaminidase B
Fat3	-4.92297	FAT tumor suppressor homolog 3 (Drosophila)
Klra8	-4.95189	killer cell lectin-like receptor, subfamily A, member 8
Timp2	-4.97225	tissue inhibitor of metalloproteinase 2
Olfr111	-5.01803	olfactory receptor 111
Slc40a1	-5.0461	solute carrier family 40 (iron-regulated transporter), member 1
Blnk	-5.09602	B-cell linker
Klra10	-5.10857	killer cell lectin-like receptor subfamily A, member 10
Atp8a2	-5.14496	ATPase, aminophospholipid transporter-like, class I, type 8A, me
Etv1	-5.15614	ets variant gene 1
Gm3002	-5.18772	alpha-takusan pseudogene
Golm1	-5.19035	golgi membrane protein 1
Nuak1	-5.32167	NUAK family, SNF1-like kinase, 1
Nav3	-5.33759	neuron navigator 3
Pon3	-5.34293	paraoxonase 3
Cd9	-5.34304	CD9 antigen
Klrb1c	-5.38401	killer cell lectin-like receptor subfamily B member 1C
Xlr	-5.44695	X-linked lymphocyte-regulated complex
Hist1h2bg	-5.44869	histone cluster 1, H2bg
Dst	-5.46462	dystonin
C4b	-5.61751	complement component 4B (Childo blood group)
Bin1	-5.72974	bridging integrator 1
Tanc2	-5.93012	tetratricopeptide repeat, ankyrin repeat and coiled-coil containi
Csmd3	-6.08776	CUB and Sushi multiple domains 3
Fscn1	-6.1906	fascin homolog 1, actin bundling protein (Strongylocentrotus purp
Pde3b	-6.19562	phosphodiesterase 3B, cGMP-inhibited
Olfml3	-6.21519	olfactomedin-like 3
Arsb	-6.28103	arylsulfatase B
Gpr56	-6.31749	G protein-coupled receptor 56
P2ry12	-6.3305	purinergic receptor P2Y, G-protein coupled 12
Cd34	-6.39086	CD34 antigen
Bmpr1a	-6.40447	bone morphogenetic protein receptor, type 1A
Gal3st4	-6.45148	galactose-3-O-sulfotransferase 4
Capn3	-6.46948	calpain 3
Rapgef5	-6.5157	Rap guanine nucleotide exchange factor (GEF) 5
Tmem119	-6.88817	transmembrane protein 119
Csmd3	-6.93636	CUB and Sushi multiple domains 3
Tmem195	-7.19942	transmembrane protein 195
Crybb1	-7.20086	crystallin, beta B1
Phyhd1	-7.21016	phytanoyl-CoA dioxygenase domain containing 1
Gzmb	-7.36405	granzyme B
Gm10759	-7.39428	predicted gene 10759
Arsb	-7.51707	arylsulfatase B
Csmd3	-7.83145	CUB and Sushi multiple domains 3
Arhgap5	-7.9615	Rho GTPase activating protein 5
Siglech	-8.243	sialic acid binding Ig-like lectin H
Tanc2	-8.25575	tetratricopeptide repeat, ankyrin repeat and coiled-coil containi
St3gal6	-8.34331	ST3 beta-galactoside alpha-2,3-sialyltransferase 6
Il1a	-8.58394	interleukin 1 alpha
Gzma	-8.81842	granzyme A
Serpine2	-8.98165	serine (or cysteine) peptidase inhibitor, clade E, member 2
Hpgds	-8.9837	hematopoietic prostaglandin D synthase
Lag3	-9.18895	lymphocyte-activation gene 3
Gpr34	-9.32886	G protein-coupled receptor 34
Tjp1	-9.7627	tight junction protein 1
Olfr98	-9.87581	olfactory receptor 98
Cd81	-9.93858	CD81 antigen
Scoc	-9.96604	short coiled-coil protein
Slc12a2	-10.2307	solute carrier family 12, member 2
Plxdc2	-10.5128	plexin domain containing 2
Fcrls	-10.9015	Fc receptor-like S, scavenger receptor
Rasgrp3	-11.1552	RAS, guanyl releasing protein 3
Sparc	-12.0601	secreted acidic cysteine rich glycoprotein
Slco2b1	-13.1044	solute carrier organic anion transporter family, member 2b1
Sall1	-13.3162	sal-like 1 (Drosophila)
Bhlhe41	-13.5507	basic helix-loop-helix family, member e41
Leprel1	-14.7965	leprecan-like 1
